# Supplementary material for: Ribonuclease Inhibitor 1 (RNH1) Regulates Sperm tsRNA Generation for Paternal Inheritance through Interacting with Angiogenin in the Caput Epididymis
Source: Antioxidants (Basel). 2024 Aug 22;13(8):1020. doi: 10.3390/antiox13081020 (PMC11351606; doi:10.3390/antiox13081020)
Supplement: Supplementary file 1 [file antioxidants-13-01020-s001.zip]

Archive with 1 entries (1 files):
- antioxidants-3136645-supplementary.xlsx
