# Supplementary material for: Ribonuclease Inhibitor 1 (RNH1) Regulates Sperm tsRNA Generation for Paternal Inheritance through Interacting with Angiogenin in the Caput Epididymis
Source: Antioxidants (Basel). 2024 Aug 22;13(8):1020. doi: 10.3390/antiox13081020 (PMC11351606; doi:10.3390/antiox13081020)
Supplement: Supplementary file 1 [file antioxidants-13-01020-s001.zip › antioxidants-3136645-supplementary.xlsx]

## Sheet: Sheet1
Supplementary Table 1. Sequences of primers used for RT-qPCR analysis
Name	Sequence 5′ – 3′
5'-tiRNA-Gly-TCC
stem-loop RT primers	GCGTTGGTGGTATAGTGGTGAGCATAGCTGCCT
Forward primer	GCGTTGGTGGTATAGTGGTGAG
Reverse primer	GTCGTATCCAGTGCAGGGTCCGAGGTATTCGCACTGGATACGACGGCGAG
5′-tiRNA-Val-TAC
stem-loop RT primers	GGTTCCATAGTGTAGCGGTTATCACGTCTGCTT
Forward primer	GGTTCCATAGTGTAGCGGTT
Reverse primer	GTCGTATCCAGTGCAGGGTCCGAGGTATTCGCACTGGATACGACGGCGAG
5′-tiRNA-Glu-TTC
stem-loop RT primers	TCCCTGGTGGTCTAGTGGCTAGGATTCGGCGCT
Forward primer	TCCCTGGTGGTCTAGTGGC
Reverse primer	GTCGTATCCAGTGCAGGGTCCGAGGTATTCGCACTGGATACGACGGCGAG
U6
Forward primer	GTGCTCGCTTCGGCAGC
Reverse primer	AAAAATATGGAACGCTTCACGAAT
